# Supplementary material for: S. aureus Biofilm Protein Expression Linked to Antimicrobial Resistance: A Proteomic Study
Source: Animals (Basel). 2021 Mar 31;11(4):966. doi: 10.3390/ani11040966 (PMC8065610; doi:10.3390/ani11040966)
Supplement: Supplementary file 1 [file animals-11-00966-s001.zip]

Archive with 1 entries (1 files):
- animals-1151005-SI.xlsx
