# Supplementary material for: S. aureus Biofilm Protein Expression Linked to Antimicrobial Resistance: A Proteomic Study
Source: Animals (Basel). 2021 Mar 31;11(4):966. doi: 10.3390/ani11040966 (PMC8065610; doi:10.3390/ani11040966)
Supplement: Supplementary file 1 [file animals-11-00966-s001.zip › animals-1151005-SI.xlsx]

## Sheet: Raw normalized volume
#	820	824	836	838	840	842	845	846	848	851	853	855	856	858
Anova (p)	0.0703586	0.000788571	0.0261391	0.0279119	0.083651	0.00799079	0.000980911	0.041604	0.0207828	0.0124109	0.0957687	0.0371018	0.00684642	0.0103006
Anova high biof prod (p)	0.018363	0.0156649	0.135539	0.147834	0.00684551	0.0838464	0.004371	0.0412528	0.0268733	0.00361294	0.000262178	0.0132548	0.0602976	0.0942787
Fold	1.79694	1.68186	1.34494	1.37463	2.21591	1.29342	1.69925	2.02197	1.74277	2.13137	1.42248	2.6227	1.57047	1.48739
Included	Yes	Yes	Yes	Yes	Yes	Yes	Yes	Yes	Yes	Yes	Yes	Yes	Yes	Yes
Notes	alcohol deydrogenase	2,3-bisphosphoglycerate-dependent phosphoglycerate mutase OS=Staphylococcus aureus	30S ribosomal protein S12	Alkyl hydroperoxide reductase subunit C OS=Staphylococcus aureus	ATP-dependent 6-phosphofructokinase OS=Staphylococcus aureus	ATP-dependent Clp protease proteolytic subunit OS=Staphylococcus aureus	Catabolite control protein A OS=Staphylococcus aureus	Catalase OS=Staphylococcus aureus GN=katA PE=3 SV=1	Catalase OS=Staphylococcus aureus GN=katA PE=3 SV=1	Catalase OS=Staphylococcus aureus GN=katA PE=3 SV=1	Fructose-bisphosphate aldolase class 1 OS=Staphylococcus aureus	Probable glycine dehydrogenase (decarboxylating) subunit 2 OS=Staphylococcus aureus	Probable GTP-binding protein EngB OS=Staphylococcus aureus	putative universal stress protein SA153
Max CV (%)	78.2824	37.469	21.5314	25.4069	60.8799	24.3642	41.1242	44.044	29.9705	43.6278	27.3751	39.5286	38.0811	22.6737
Highest Mean	Sessile	Planktonic	Sessile	Planktonic	Planktonic	Planktonic	Sessile	Planktonic	Planktonic	Planktonic	Sessile	Planktonic	Planktonic	Sessile
Lowest Mean	Planktonic	Sessile	Planktonic	Sessile	Sessile	Sessile	Planktonic	Sessile	Sessile	Sessile	Planktonic	Sessile	Sessile	Planktonic
Area	2013	1459	12040	4520	1994	4372	2199	2615	2175	2213	10980	2199	3459	7180
A_ Planktonic	1.32203e+07	3.94423e+06	5.71991e+07	3.46556e+07	1.63623e+07	2.60622e+07	7.17726e+06	1.70649e+07	1.91912e+07	2.39518e+07	8.31131e+07	2.09163e+07	9.51461e+06	4.5096e+07	Normalized Volume	Planktonic
B_ Planktonic	1.14625e+07	3.22015e+06	7.13104e+07	4.67271e+07	5.9103e+06	2.79185e+07	5.42197e+06	2.61017e+07	1.93135e+07	2.26886e+07	8.62319e+07	1.59459e+07	1.84851e+07	3.95743e+07
C_ Planktonic	5.46864e+06	1.89125e+06	7.43892e+07	5.59584e+07	1.01013e+07	2.54168e+07	4.31894e+06	1.77082e+07	1.23897e+07	1.36645e+07	9.72258e+07	1.24329e+07	1.76354e+07	3.949e+07
D_ Planktonic	1.0628e+07	4.31644e+06	6.99163e+07	3.89698e+07	7.95264e+06	3.04981e+07	5.25585e+06	1.36951e+07	1.62435e+07	2.20667e+07	7.1576e+07	1.67003e+07	1.23797e+07	4.30318e+07
E_ Planktonic	18536763	3883142	80610498	30405668	4314893	22430478	5930554	14642013	11179092	11334600	92533486	15743929	9495054	34935915
F_ Planktonic	4.47906e+07	2.89314e+06	7.41257e+07	3.07741e+07	3.0293e+06	1.96413e+07	1.19405e+07	6.37121e+06	8.91142e+06	6.26225e+06	1.47015e+08	4.85278e+06	6.89528e+06	3.22726e+07	BPI
A1_ sessil	5.35686e+07	3.07573e+06	7.90013e+07	3.52407e+07	4.25256e+06	2.43283e+07	1.29869e+07	8.09164e+06	6.66627e+06	9.12085e+06	1.58015e+08	3.01385e+06	8.72673e+06	7.87486e+07	0.758	Sessile
B1_ sessil	2.80111e+07	2.14395e+06	6.41408e+07	3.69641e+07	2.81268e+06	1.70611e+07	8.64917e+06	7.6471e+06	8.41887e+06	7.2885e+06	1.4488e+08	5.85338e+06	8.12689e+06	6.71171e+07	0.405
C1_ sessil	1.53468e+07	954020	1.05022e+08	2.6605e+07	2.26677e+06	2.13549e+07	8.27361e+06	5.34534e+06	9.12535e+06	6.55218e+06	1.65433e+08	2.80919e+06	1.1814e+07	4.4252e+07	1.019
D1_ sessil	4.25889e+07	2.38113e+06	1.18741e+08	2.97657e+07	2.97314e+06	2.51436e+07	1.24412e+07	9.01366e+06	9.7219e+06	1.1171e+07	1.25382e+08	7.24522e+06	7.75596e+06	4.60449e+07	0.311
E1_ sessil	3.17058e+07	2.04103e+06	9.71106e+07	2.3739e+07	2.03622e+06	1.64092e+07	1.02222e+07	6.44572e+06	6.80112e+06	5.61197e+06	1.39274e+08	5.98071e+06	6.85293e+06	5.33918e+07	0.29
F1_ sessil	2.54464e+07	1.38393e+06	1.11018e+08	2.0452e+07	7.17151e+06	1.31953e+07	1.54733e+07	8.25601e+06	9.31816e+06	7.15894e+06	8.8775e+07	8.11406e+06	4.10124e+06	5.90901e+07	0.26
t-test all	0.127377	0.000829334	0.0261286	0.045086	0.109371	0.00557522	0.000671548	0.0296561	0.0260242	0.0171327	0.100218	0.0236917	0.0217017	0.0144387
t-test high	0.0383858	0.0165739	0.137352	0.153303	0.0374591	0.0655393	0.0111262	0.0314748	0.0290167	0.00826154	0.000880424	0.0104841	0.0714526	0.11461
	820	824	836	838	840	842	845	846	848	851	853	855	856	858
